# Supplementary material for: Efficient Targeted Mutagenesis Mediated by CRISPR-Cas12a Ribonucleoprotein Complexes in Maize
Source: Front Genome Ed. 2021 May 12;3:670529. doi: 10.3389/fgeed.2021.670529 (PMC8525364; doi:10.3389/fgeed.2021.670529)
Supplement: Supplementary file 1 [file Data_Sheet_1.zip]

Archive with 10 entries (10 files):
- Suppl. Datafile 1.DOCX
- Suppl. Datafile 2.DOCX
- Suppl. Figure 1.DOCX
- Suppl. Figure 2.DOCX
- Suppl. Figure 3.DOCX
- Suppl. Table 1.DOCX
- Suppl. Table 2.DOCX
- Suppl. Table 3.DOCX
- Suppl. Table 4.DOCX
- Suppl. Table 5.DOCX
